# Supplementary material for: Gene expression profiling of single cells from archival tissue with laser-capture microdissection and Smart-3SEQ
Source: Genome Res. 2019 Nov;29(11):1816–25. doi: 10.1101/gr.234807.118 (PMC6836736; doi:10.1101/gr.234807.118)
Supplement: Supplemental Material [file supp_gr.234807.118_Supplemental_File_4.zip]

Archive with 168 entries (158 files):
- ABLATION/
- ABLATION/ABLATION FOR DCIS/
- ABLATION/ABLATION FOR DCIS/DCIS1 .jpeg
- ABLATION/ABLATION FOR DCIS/DCIS1 BEFORE.jpeg
- ABLATION/ABLATION FOR DCIS/DCIS1-2 BEFORE.jpeg
- ABLATION/ABLATION FOR DCIS/DCIS1MAC1 ABLATION .jpeg
- ABLATION/ABLATION FOR DCIS/DCIS1MAC1 BEFORE .jpeg
- ABLATION/ABLATION FOR DCIS/DCIS2 BEFORE.jpeg
- ABLATION/ABLATION FOR DCIS/DCIS2MAC2 ABLATION .jpeg
- ABLATION/ABLATION FOR DCIS/DCIS2MAC2 ABLATION 10x .jpeg
- ABLATION/ABLATION FOR DCIS/DCIS2MAC2 BEFORE .jpeg
- ABLATION/ABLATION FOR DCIS/DCIS3 BEFORE.jpeg
- ABLATION/ABLATION FOR DCIS/DCIS3 BEFORE2X.jpeg
- ABLATION/ABLATION FOR DCIS/DCIS3MAC3 ABLATION .jpeg
- ABLATION/ABLATION FOR DCIS/DCIS3MAC3 ABLATION 10x .jpeg
- ABLATION/ABLATION FOR DCIS/DCIS3MAC3 BEFORE .jpeg
- ABLATION/ABLATION FOR DCIS/MAC1 BEFORE.jpeg
- ABLATION/ABLATION FOR DCIS/MAC2 BEFORE.jpeg
- ABLATION/ABLATION FOR DCIS/MAC3 BEFORE.jpeg
- ABLATION/ABLATION FOR MAC/
- ABLATION/ABLATION FOR MAC/CAP1 BEFORE ABLATION.jpeg
- ABLATION/ABLATION FOR MAC/CAP1AFTERABLATION 10x.jpeg
- ABLATION/ABLATION FOR MAC/CAP1AFTERABLATION.jpeg
- ABLATION/ABLATION FOR MAC/DCIS3-2 BEFORE 10x.jpeg
- ABLATION/ABLATION FOR MAC/IDC1 BEFORE.jpeg
- ABLATION/ABLATION FOR MAC/IDC1-2 BEFORE.jpeg
- ABLATION/ABLATION FOR MAC/IDC1AFTER.jpeg
- ABLATION/ABLATION FOR MAC/IDC2 BEFORE.jpeg
- ABLATION/ABLATION FOR MAC/IDC2-2 BEFORE.jpeg
- ABLATION/ABLATION FOR MAC/MAC2 AFTER ABLATION .jpeg
- ABLATION/ABLATION FOR MAC/MAC2 AFTER ABLATION10x.jpeg
- ABLATION/ABLATION FOR MAC/MAC2 BEFORE ABLATION.jpeg
- ABLATION/ABLATION FOR MAC/MAC3 AFTER ABLATION .jpeg
- ABLATION/ABLATION FOR MAC/MAC3 AFTER ABLATION10x.jpeg
- ABLATION/ABLATION FOR MAC/MAC3 BEFORE ABLATION.jpeg
- ABLATION/ABLATION FOR MAC/MACROPHAGE 1 AFTER.jpeg
- ABLATION/ABLATION FOR MAC/MACROPHAGE 1 BEFORE.jpeg
- ABLATION/ABLATION FOR MAC/MACROPHAGE1 BEFORE 10x.jpeg
- ABLATION/ABLATION FOR MAC/MACROPHAGE2 BEFORE 10x.jpeg
- ABLATION/ABLATION FOR MAC/MACROPHAGE3 BEFORE 10x.jpeg
- ABLATION/ABLATION FOR MAC/MACROPHAGE3-2 BEFORE 10x.jpeg
- ABLATION/NO ABLATION/
- ABLATION/NO ABLATION/DCIS 1 BEFORE.jpeg
- ABLATION/NO ABLATION/DCIS 1 BEFORE2.jpeg
- ABLATION/NO ABLATION/DCIS 1AFTER.jpeg
- ABLATION/NO ABLATION/DCIS-7  .jpeg
- ABLATION/NO ABLATION/DCIS-7 AFTER.jpeg
- ABLATION/NO ABLATION/DCIS-7 BEFORE .jpeg
- ABLATION/NO ABLATION/MACROPHAGE 1 AFTER.jpeg
- ABLATION/NO ABLATION/MACROPHAGE 1 BEFORE 10x.jpeg
- ABLATION/NO ABLATION/MACROPHAGE 1 BEFORE.jpeg
- ABLATION/NO ABLATION/MACROPHAGE 2 AFTER.jpeg
- ABLATION/NO ABLATION/NO BLATION CAP1.jpeg
- ABLATION/NO ABLATION/NO BLATION CAP2 DCIS7+MAC.jpeg
- BULK/
- BULK/DCIS/
- BULK/DCIS/DCIS-1 BEFORE.jpeg
- BULK/DCIS/DCIS-1-2 BEFORE.jpeg
- BULK/DCIS/DCIS-1-2AFTER.jpeg
- BULK/DCIS/DCIS-1.jpeg
- BULK/DCIS/DCIS-2 AFTER2X.jpeg
- BULK/DCIS/DCIS-2 BEFORE.jpeg
- BULK/DCIS/DCIS-2 BEFORE2X.jpeg
- BULK/DCIS/DCIS-2.jpeg
- BULK/DCIS/DCIS-3 AFTER.jpeg
- BULK/DCIS/DCIS-3 BEFORE.jpeg
- BULK/DCIS/DCIS-3.jpeg
- BULK/DCIS/DCIS-4 ABLATION.jpeg
- BULK/DCIS/DCIS-4 AFTER.jpeg
- BULK/DCIS/DCIS-4 BEFORE .jpeg
- BULK/DCIS/DCIS-4.jpeg
- BULK/DCIS/DCIS-5 AFTER.jpeg
- BULK/DCIS/DCIS-5 BEFORE .jpeg
- BULK/DCIS/DCIS-5 BEFORE2 .jpeg
- BULK/DCIS/DCIS-5.jpeg
- BULK/DCIS/DCIS-5FINAL.jpeg
- BULK/DCIS/DCIS-6 AFTER.jpeg
- BULK/DCIS/DCIS-6 BEFORE .jpeg
- BULK/DCIS/DCIS-6 BEFORE2 .jpeg
- BULK/DCIS/DCIS-6 RIGHTAFTER.jpeg
- BULK/DCIS/DCIS-6 RIGHTAFTER2.jpeg
- BULK/DCIS/DCIS-6FINAL.jpeg
- BULK/MAC/
- BULK/MAC/MAC1 .jpeg
- BULK/MAC/MAC1 AFTER.jpeg
- BULK/MAC/MAC2 .jpeg
- BULK/MAC/MAC2AFTER.jpeg
- BULK/MAC/MAC3 AFTER.jpeg
- BULK/MAC/MAC3AFTER RIGHT.jpeg
- BULK/MAC/MAC4 .jpeg
- BULK/MAC/MAC4 AFTER.jpeg
- BULK/MAC/MAC5 .jpeg
- BULK/MAC/MAC6 .jpeg
- BULK/MAC/MACROPHAGE2 BEFORE 10x.jpeg
- BULK/MAC/MACROPHAGE2BEFORE 10x.jpeg
- BULK/MAC/MACROPHAGE3 BEFORE 10x.jpeg
- BULK/MAC/MACROPHAGE4 BEFORE 10x.jpeg
- BULK/MAC/MACROPHAGE6  BEFORE 10x.jpeg
- BULK/MAC/MACROPHAGE6  BEFORE 2.jpeg
- BULK/MAC/MACROPHAGE6 AFTER.jpeg
- SINGLE CELL/
- SINGLE CELL/DCIS single cell/
- SINGLE CELL/DCIS single cell/DCIS-1 40x.jpeg
- SINGLE CELL/DCIS single cell/DCIS-1 BEFORE.jpeg
- SINGLE CELL/DCIS single cell/DCIS-10 AFTER.jpeg
- SINGLE CELL/DCIS single cell/DCIS-10 BEFORE.jpeg
- SINGLE CELL/DCIS single cell/DCIS-10.jpeg
- SINGLE CELL/DCIS single cell/DCIS-1AFTER40x.jpeg
- SINGLE CELL/DCIS single cell/DCIS-2 40x.jpeg
- SINGLE CELL/DCIS single cell/DCIS-2 AFTER.jpeg
- SINGLE CELL/DCIS single cell/DCIS-2 BEFORE.jpeg
- SINGLE CELL/DCIS single cell/DCIS-3 40x.jpeg
- SINGLE CELL/DCIS single cell/DCIS-3 AFTER.jpeg
- SINGLE CELL/DCIS single cell/DCIS-3 BEFORE.jpeg
- SINGLE CELL/DCIS single cell/DCIS-4 40x.jpeg
- SINGLE CELL/DCIS single cell/DCIS-4 AFTER.jpeg
- SINGLE CELL/DCIS single cell/DCIS-4 BEFORE.jpeg
- SINGLE CELL/DCIS single cell/DCIS-5 AFTER.jpeg
- SINGLE CELL/DCIS single cell/DCIS-5 BEFORE.jpeg
- SINGLE CELL/DCIS single cell/DCIS-5.jpeg
- SINGLE CELL/DCIS single cell/DCIS-6 AFTER.jpeg
- SINGLE CELL/DCIS single cell/DCIS-6 BEFORE.jpeg
- SINGLE CELL/DCIS single cell/DCIS-6.jpeg
- SINGLE CELL/DCIS single cell/DCIS-7 AFTER.jpeg
- SINGLE CELL/DCIS single cell/DCIS-7 BEFORE.jpeg
- SINGLE CELL/DCIS single cell/DCIS-7.jpeg
- SINGLE CELL/DCIS single cell/DCIS-8 AFTER.jpeg
- SINGLE CELL/DCIS single cell/DCIS-8 BEFORE.jpeg
- SINGLE CELL/DCIS single cell/DCIS-8.jpeg
- SINGLE CELL/DCIS single cell/DCIS-9 AFTER ABLATION.jpeg
- SINGLE CELL/DCIS single cell/DCIS-9 AFTER.jpeg
- SINGLE CELL/DCIS single cell/DCIS-9 BEFORE.jpeg
- SINGLE CELL/DCIS single cell/DCIS-9.jpeg
- SINGLE CELL/Macrophage single cell/
- SINGLE CELL/Macrophage single cell/MAC1 AFTER.jpeg
- SINGLE CELL/Macrophage single cell/MAC1 BEFORE.jpeg
- SINGLE CELL/Macrophage single cell/MAC1.jpeg
- SINGLE CELL/Macrophage single cell/MAC10 AFTER.jpeg
- SINGLE CELL/Macrophage single cell/MAC10 BEFORE.jpeg
- SINGLE CELL/Macrophage single cell/MAC10.jpeg
- SINGLE CELL/Macrophage single cell/MAC2  AFTER ABLATION.jpeg
- SINGLE CELL/Macrophage single cell/MAC2 BEFORE.jpeg
- SINGLE CELL/Macrophage single cell/MAC2.jpeg
- SINGLE CELL/Macrophage single cell/MAC3 AFTER.jpeg
- SINGLE CELL/Macrophage single cell/MAC3 BEFORE.jpeg
- SINGLE CELL/Macrophage single cell/MAC3.jpeg
- SINGLE CELL/Macrophage single cell/MAC4 AFTER.jpeg
- SINGLE CELL/Macrophage single cell/MAC4 BEFORE.jpeg
- SINGLE CELL/Macrophage single cell/MAC4.jpeg
- SINGLE CELL/Macrophage single cell/MAC5 AFTER ABLATION FINAL.jpeg
- SINGLE CELL/Macrophage single cell/MAC5 AFTER ABLATION.jpeg
- SINGLE CELL/Macrophage single cell/MAC5 AFTER.jpeg
- SINGLE CELL/Macrophage single cell/MAC5 BEFORE.jpeg
- SINGLE CELL/Macrophage single cell/MAC5.jpeg
- SINGLE CELL/Macrophage single cell/MAC6 AFTER.jpeg
- SINGLE CELL/Macrophage single cell/MAC6 BEFORE.jpeg
- SINGLE CELL/Macrophage single cell/MAC6.jpeg
- SINGLE CELL/Macrophage single cell/MAC7 AFTER ABLATION.jpeg
- SINGLE CELL/Macrophage single cell/MAC7 AFTER.jpeg
- SINGLE CELL/Macrophage single cell/MAC7 BEFORE.jpeg
- SINGLE CELL/Macrophage single cell/MAC7.jpeg
- SINGLE CELL/Macrophage single cell/MAC8 AFTER.jpeg
- SINGLE CELL/Macrophage single cell/MAC8 BEFORE.jpeg
- SINGLE CELL/Macrophage single cell/MAC8.jpeg
- SINGLE CELL/Macrophage single cell/MAC9 AFTER ABLATION.jpeg
- SINGLE CELL/Macrophage single cell/MAC9 AFTER.jpeg
- SINGLE CELL/Macrophage single cell/MAC9 BEFORE.jpeg
- SINGLE CELL/Macrophage single cell/MAC9.jpeg
